# Supplementary material for: A review of HTA guidelines on societal and novel value elements
Source: Int J Technol Assess Health Care. 2023 May 25;39(1):e31. doi: 10.1017/S026646232300017X (PMC11574534; doi:10.1017/S026646232300017X)
Supplement: Supplementary file 1 [file S026646232300017Xsup.zip]

Archive with 3 entries (3 files):
- S026646232300017Xsup001.docx
- S026646232300017Xsup002.docx
- S026646232300017Xsup003.docx
